# Supplementary material for: Unique Polymorphisms at BCL11A, HBS1L-MYB and HBB Loci Associated with HbF in Kuwaiti Patients with Sickle Cell Disease
Source: J Pers Med. 2021 Jun 17;11(6):567. doi: 10.3390/jpm11060567 (PMC8234980; doi:10.3390/jpm11060567)
Supplement: Supplementary file 1 [file jpm-11-00567-s001.zip]

Archive with 1 entries (1 files):
- jpm-1228873-supplementary.pdf
